# Supplementary material for: Migraine and Tension-Type Headache Are Associated with Multiple Sclerosis: A Case–Control Study
Source: J Clin Med. 2025 Apr 17;14(8):2778. doi: 10.3390/jcm14082778 (PMC12027967; doi:10.3390/jcm14082778)
Supplement: Supplementary file 1 [file jcm-14-02778-s001.zip]

Archive with 2 entries (2 files):
- Headache-diary-ENG.pdf
- STROBE checklist.pdf
